# Supplementary material for: Selective ROCK Inhibitor Enhances Blood Flow Recovery after Hindlimb Ischemia
Source: Int J Mol Sci. 2023 Sep 22;24(19):14410. doi: 10.3390/ijms241914410 (PMC10572734; doi:10.3390/ijms241914410)
Supplement: Supplementary file 1 [file ijms-24-14410-s001.zip]

Archive with 1 entries (1 files):
- ijms-2586524-supplementary.pdf
